# Supplementary material for: Integrative rare disease biomedical profile based network supporting drug repurposing or repositioning, a case study of glioblastoma
Source: Orphanet J Rare Dis. 2023 Sep 25;18:301. doi: 10.1186/s13023-023-02876-2 (PMC10519087; doi:10.1186/s13023-023-02876-2)
Supplement: Supplementary file 3 — Supplementary Material 3 [file 13023_2023_2876_MOESM3_ESM.xlsx]

## Sheet: Sheet1
Id	Name	Highlighted References
Merged Node ID: 7745 Original Node IDs: 230273, 1710726, 1257224, 16649, 1110028, 1306892, 5891084, 22797, 6163344, 1480721, 1223060, 11924, 859286, 216087, 598911, 5031453, 1369630, 5604895, 1069217, 215971, 23591, 1338409, 933161, 74793, 4666798, 4988334, 1402798, 215089, 46642, 888242, 153270, 836919, 7745, 7746, 890435, 216900, 1225670, 38599, 4722377, 5396558, 215632, 2731729, 1681235, 41942…	Diseases/Conditions: X-linked Adrenoleukodystrophy; Adrenomyeloneuropathy; Addison’s Disease; Leukodystrophies; Diffuse Cerebral Sclerosis of Schilder; Peroxisomal Disorders; Adrenocortical Hypofunction; ACYL-COA Oxidase Deficiency; Canavan Disease Genes: ABCD1 WT Allele (ATP Binding Cassette Subfamily D Member 1) ; ABC42; AMN; ACOX1; ECK2921/JW2892/FBA/FDA/FBAA/ALD (all synonyms); ECK1408/JW1412…	https://www.ncbi.nlm.nih.gov/pmc/articles/PMC3466696/ https://pubmed.ncbi.nlm.nih.gov/32703610/ https://pubmed.ncbi.nlm.nih.gov/18470630/ https://pubmed.ncbi.nlm.nih.gov/35594221/ https://pubmed.ncbi.nlm.nih.gov/30565681/ (ACOX1) https://pubmed.ncbi.nlm.nih.gov/10779693/ https://pubmed.ncbi.nlm.nih.gov/8759039/ https://pubmed.ncbi.nlm.nih.gov/25573156/ (Canavan) https://pubmed.ncbi.nlm.nih.gov/23…
Merged Node ID: 11196 Original Node IDs: 22915, 4672259, 5450375, 11145, 11146, 5804683, 462751, 6171813, 2896170, 5151292, 5090505, 2454475, 986958, 5541460, 6017109, 9944, 9945, 2085217, 796389, 60013, 6171633, 1277298, 1422078, 4788863, 1271369, 1366422, 1416298, 51261, 1219850, 1288555, 1433036, 861142, 888090, 704943, 4673950, 2435756, 1182926, 212436, 4782110, 5058068, 5034493, 4899140, 335…	Diseases/Conditions: Ataxias; Choreas (including Sydenham Chorea; Chorea Minor; Rheumatic Chorea; Hereditary Chorea; Chorea Disorders/Syndromes; Chronic Progressive Chorea; Senile Chorea; Choreiform Movements); Dyskinesias (including Paroxysmal); Dyssynergia; Dystonias; Ballismus; Hemiballism); Torticollis; Rubral Tremor; Brain Degeneration; Central Nervous System Degenerative Disorder; Cerebella…	https://pubmed.ncbi.nlm.nih.gov/29409010/ (GCH1) https://pubmed.ncbi.nlm.nih.gov/11704826/ (WASF1)
Merged Node ID: 3282 Original Node IDs: 3282, 1294211, 187908, 1295991, 804232, 4678795, 10254, 4899860, 206585, 907414, 192159, 911099, 4899874, 21027, 5544100, 789926, 851752, 5291, 5292, 1629229, 779949, 1161007, 933936, 812337, 165554, 913455, 211382, 164535, 99768, 938422, 4820024, 1784120, 478779, 1279163, 23485, 35639, 1440064, 32193, 4609342, 49091, 971204, 893382, 789960, 902217, 858953,…	Diseases/Conditions: Juvenile Absence Epilepsy; Absence Epilepsy/Petit Mal Epilepsy/Absence Seizure Disorder; Akinetic Petit Mal Epilepsy; Pykno Epilepsy; Action Myoclonus Renal Failure Syndrome; Dentatorubral-Pallidoluysian Atrophies; Atypical Inclusion Body Disease; Biotin Responsive Encephalopathy; May White Syndrome Genes: CSTB/STFB/CST6/PME/Cystatin B/Stefin B/EPM1 (synonyms); GABRA1/EJM (sy…	https://pubmed.ncbi.nlm.nih.gov/34975495/ https://pubmed.ncbi.nlm.nih.gov/19183850/ https://pubmed.ncbi.nlm.nih.gov/35832394/ https://pubmed.ncbi.nlm.nih.gov/33340293/ https://pubmed.ncbi.nlm.nih.gov/34067180/ https://pubmed.ncbi.nlm.nih.gov/35626148/ https://pubmed.ncbi.nlm.nih.gov/22470130/ https://pubmed.ncbi.nlm.nih.gov/16885346/ https://pubmed.ncbi.nlm.nih.gov/12655603/ https://pubmed.ncbi.n…
Merged Node ID: 6002 Original Node IDs: 1018371, 1325590, 4625952, 3397675, 4628525, 1018417, 1468476, 1449023, 22079, 880723, 880729, 165474, 5134959, 20595, 215159, 4624508, 2566271, 7813, 7814, 2105991, 542347, 1462928, 4628123, 5600414, 51887, 1004215, 4629177, 4667577, 501947, 1305311, 995561, 530671, 37622, 4628227, 13574, 3425545, 1319689, 14609, 4630844, 4630846, 4630848, 2223425, 4630850…	Diseases/Conditions: Amyotrophic Lateral Sclerosis (ALS); Juvenile Amyotrophic Lateral Sclerosis 2; Juvenile Primary Lateral Sclerosis; Infantile-Onset Ascending Spastic Paralysis; Charcot Disease; Dementia with ALS; Anterior Horn Cell Disease; Motor Neuron Diseases; Acid-Labile Subunit Definiciency; Aran-Duchenne Muscular Atrophy; ALS-Polyglucosen Bodies Genes: SOD1/ALS1/IPOA/STAHP/hSod1/HEL-S-4…	https://pubmed.ncbi.nlm.nih.gov/31831863/ https://pubmed.ncbi.nlm.nih.gov/164757/ https://pubmed.ncbi.nlm.nih.gov/32598273/ https://pubmed.ncbi.nlm.nih.gov/34713302/ https://pubmed.ncbi.nlm.nih.gov/34918964/
Merged Node ID: 12833 Original Node IDs: 810115, 794756, 645510, 5031949, 4734990, 1483534, 22802, 31002, 5048731, 1419677, 12833, 12834, 1654564, 4676776, 6170409, 1341356, 47408, 554684, 2186301, 1387326, 1044543, 1274823, 762826, 29518, 782545, 5395668, 5693527, 1241179, 969571, 719461, 161894, 16231, 16230, 785642, 1051244, 5538034, 22771, 859005, 6173034, 5700992, 5482502	Diseases/Conditions: Parkinson’s Disease (Primary Parkinsonism); Early-Onset Autosomal Recessive Parkinson Disease 15 (Pallido-Pyramidal Syndrome/Parkinsonian-Pyramidal Syndrome/PKPS); Perry Syndrome; Distal Hereditary Motor Neuropathy Type VIIB; Susceptibility to Amyotrophic Lateral Sclerosis (ALS) Gene: FBXO7/FBX7/FBX (synonyms); DCTN1/P150(GLUED), DROSOPHILA, HOMOLOG OF; GBA; LRRK2/PARK8 (syno…	https://pubmed.ncbi.nlm.nih.gov/32973662/ https://pubmed.ncbi.nlm.nih.gov/33328891/ https://pubmed.ncbi.nlm.nih.gov/32703610/ https://pubmed.ncbi.nlm.nih.gov/27957650/
Merged Node ID: 13849 Original Node IDs: 13850, 13849, 56496, 825358, 1260151, 1405572, 5040462, 396327, 983223, 3380208, 6167517, 5798447, 5514311, 5179003	Diseases/Conditions: Spastic Paraplegia 10, Autosomal Dominant; Hereditary Spastic Paraplegia Caused by Mutation in KIF5A; Susceptibility to Amyotrophic Lateral Sclerosis 25; Neonatal Myoclonus, Intractable Gene: KIF5A/MY050/NKHC/D12S1889 (synonyms) Protein: Kinesin, Heavy Chain, Neuron-Specific	https://pubmed.ncbi.nlm.nih.gov/33718116/ https://pubmed.ncbi.nlm.nih.gov/35509569/ https://pubmed.ncbi.nlm.nih.gov/2989721/ https://pubmed.ncbi.nlm.nih.gov/35929116/
Merged Node ID: 16872 Original Node IDs: 16873, 16872, 56907, 22592, 833404, 1445411, 1301610, 940167, 473439, 5035076, 5395400, 6167573, 5834550, 5582044	Diseases/Conditions: Ferritin-related Neurodegeneration; Neurodegeneration with Brain Iron Accumulation 3 (NBIA3); Neuroferritinopathy; Hereditary Ferritinopathy; Adult-Onset Basal Ganglia Disease; Hyperferritinemia with or without Cataract; L-Ferritin Deficiency Gene: FTL/LFTD/NBIA3 (synonyms) Protein: Ferritin Light Chain	https://www.ncbi.nlm.nih.gov/pmc/articles/PMC9066768/ https://www.ncbi.nlm.nih.gov/pmc/articles/PMC6316788/ https://pubmed.ncbi.nlm.nih.gov/31777271/ https://pubmed.ncbi.nlm.nih.gov/26871431/ https://pubmed.ncbi.nlm.nih.gov/29592883/ https://pubmed.ncbi.nlm.nih.gov/32677981/ https://pubmed.ncbi.nlm.nih.gov/28837569/ https://pubmed.ncbi.nlm.nih.gov/35351965/ https://pubmed.ncbi.nlm.nih.gov/3342176…
Merged Node ID: 6256 Original Node IDs: 46880, 1455066, 792325, 5081414, 1432168, 738282, 1311595, 205615, 6256, 6257, 22738, 23059, 783095, 7609, 323546, 1287676, 1134704, 2177390, 4678413, 5558898, 5995004	Diseases/Conditions: Rett Syndrome (Cerebroatrophic Hyperammonemia); Atypical Rett Syndrome; Rett Syndrome, Preserved Speech Variant; Rett Syndrome, Zappella Variant; Severe Neonatal Encephalopathy due to MECP2 Mutation; Syndromic X-Linked Intellectual Developmental Disorder 13 (MRXS13); Syndromic X-Linked Intellectual Developmental Disorder Lubs Type (MRXSL); MECP2-related Disorders; Susceptibil…	https://pubmed.ncbi.nlm.nih.gov/12881707/ https://pubmed.ncbi.nlm.nih.gov/19116135/ https://pubmed.ncbi.nlm.nih.gov/27843499/ https://pubmed.ncbi.nlm.nih.gov/32913504/ https://pubmed.ncbi.nlm.nih.gov/35059903/
Merged Node ID: 10251 Original Node IDs: 10252, 10251, 1329368, 1472073, 49329, 22532, 991403, 5019102, 406513, 821564, 160360, 2185413, 1158752, 957896, 852950, 301476, 4675674, 49282, 3361042, 5395963, 6172003, 5776472, 5634871, 6161839	Diseases/Conditions: Myoclonus Dystonia/Dystonia 11; Alcohol-Responsive Dystonia; Drug-Induced Myoclonus; Myoclonus-Dystonia Syndrome caused by mutation in SGCE; Palatal/Oculopalatal Myoclonus; Upper/Lower Extremity Myoclonus; Eyelid Myoclonus; Intention Myoclonus; Nocturnal/Sleep Myoclonus; Segmental Myoclonus; Myoclonus Simplex; Polymyoclonus Genes: SGCE/ESG/Sarcoglycan Epsilon (synonyms)	https://www.ucsfhealth.org/-/media/project/ucsf/ucsf-health/pdf/brain_tumor_patients_for_healthcare_providers.pdf
Merged Node ID: 1748 Original Node IDs: 5516545, 16132, 6168965, 20998, 1065861, 4899592, 16133, 1258380, 23821, 2437775, 3415187, 966938, 1406875, 5775778, 1261475, 706988, 5335213, 846127, 1403951, 6150710, 5547706, 5770697, 5090131, 1748, 1749, 1966296, 60127, 476772, 5262054, 40937, 5393643, 4630008, 4630010, 21000, 815356, 431006, 5022896, 3355005, 6170318, 5915552, 5510925, 23823	Diseases/Conditions: CADASIL Syndrome; CADASIL 1; CARASIL Syndrome; IMF2; Brain Small Vessel Disease (with Axenfeld-Rieger Anomaly; With Hemorrhage; With or Without Ocular Anomalies; COL4A1-related With Hemorrhage); Autosomal Dominant Retinal Arteriolar Tortuosity, Infantile Hemiparesis, Leukoencephalopathy Syndrome (including COL4A1-related; With Axenfeld-Rieger Anomaly); Age-related Macular Deg…	https://www.sciencedirect.com/science/article/abs/pii/S030384672200097X https://www.genengnews.com/news/glioblastoma-linked-with-brain-healing-after-trauma/#:~:text=The%20results%20of%20studies%20by,injury%20are%20derailed%20by%20mutations. https://www.ncbi.nlm.nih.gov/pmc/articles/PMC3797092/ https://www.nature.com/articles/s41439-021-00150-0 https://pubmed.ncbi.nlm.nih.gov/25515603/
